# Supplementary material for: Effects of Surface Charge of Inhaled Liposomes on Drug Efficacy and Biocompatibility
Source: Pharmaceutics. 2025 Mar 3;17(3):329. doi: 10.3390/pharmaceutics17030329 (PMC11945262; doi:10.3390/pharmaceutics17030329)
Supplement: Supplementary file 1 [file pharmaceutics-17-00329-s001.zip]

Archive with 1 entries (1 files):
- pharmaceutics-3497639-supplementary.docx
